# Supplementary material for: Intratumoral delivery of 4-1BBL boosts IL-12-triggered anti-glioma immunity
Source: Mol Ther. 2025 Aug 20;33(11):5530–55. doi: 10.1016/j.ymthe.2025.08.028 (PMC12500232; doi:10.1016/j.ymthe.2025.08.028)
Supplement: Table S6. Key resources table [file mmc3.xlsx]

## Sheet: Sheet1
Table S6: Key resources table.
REAGENT or RESOURCE	SOURCE	IDENTIFIER
Antibodies
Alexa Fluor® 647 anti-mouse TCF1/TCF7 Rabbit mAb (clone C63D9)	Cell Signaling Technology	Cat# 6709, RRID:AB_2916074
PE/Cy7 anti-mouse IFN-γ (clone XMG1.2)	BioLegend	Cat# 505826, RRID:AB_2295770
BV 605™ anti-mouse CD366 (Tim-3) (clone RMT3-23)	BioLegend	Cat# 119721, RRID:AB_2616907
PE anti-mouse CD366 (Tim-3) (clone RMT3-23)	BioLegend	Cat# 119704, RRID:AB_345378
PerCP/Cy5.5 anti-mouse CD366 (Tim-3) (clone RMT3-23)	BioLegend	Cat# 119717, RRID:AB_2571934
Alexa Fluor® 700 anti-mouse CD45 (clone 30-F11)	BioLegend	Cat# 103128, RRID:AB_493715
BV 421™ anti-mouse CD45 (clone 30-F11)	BioLegend	Cat# 103134, RRID:AB_2562559
PE/Cy7 anti-mouse CD45 (clone 30-F11)	BioLegend	Cat# 103114, RRID:AB_312979
BV 605™ anti-mouse CD45R/B220 (clone RA3-6B2)	BioLegend	Cat# 103244, RRID:AB_2563312
Alexa Fluor® 488 anti-mouse CD45.1 (clone A20)	BioLegend	Cat# 110717, RRID:AB_492863
Alexa Fluor® 647 anti-mouse CD45.1 (clone A20)	BioLegend	Cat# 110720, RRID:AB_492864
PerCP/Cy5.5 anti-mouse CD45.1 (clone A20)	BioLegend	Cat# 110727, RRID:AB_893348
BV 510™ anti-mouse CD45.1 (clone A20)	BioLegend	Cat# 110741, RRID:AB_2563378
APC/Cy7 anti-mouse CD45.1 (clone A20)	BioLegend	Cat# 110716, RRID:AB_313505
APC/Cy7 anti-mouse CD45.2 (clone 104)	BioLegend	Cat# 109824, RRID:AB_830789
APC/Cy7 anti-mouse CD4 (clone GK1.5)	BioLegend	Cat# 100414, RRID:AB_312699
Alexa Fluor® 700 anti-mouse/human CD11b (clone M1/70)	BioLegend	Cat# 101222, RRID:AB_493705
PerCP/Cy5.5 anti-mouse CD3 (clone 17A2)	BioLegend	Cat# 100217, RRID:AB_1595597
PE/Cy7 anti-mouse CD11c (clone N418)	BioLegend	Cat# 117318, RRID:AB_493568
Alexa Fluor® 488 anti-rat CD90/mouse CD90.1 (Thy-1.1) (clone OX-7)	BioLegend	Cat# 202505, RRID:AB_492883
Alexa Fluor® 647 anti-rat CD90/mouse CD90.1 (Thy-1.1) (clone OX-7)	BioLegend	Cat# 202507, RRID:AB_492885
Alexa Fluor® 700 anti-rat CD90/mouse CD90.1 (Thy-1.1) (clone OX-7)	BioLegend	Cat# 202528, RRID:AB_1626241
BV 421™ anti-rat CD90/mouse CD90.1 (Thy-1.1) (clone OX-7)	BioLegend	Cat# 202529, RRID:AB_10899572
BV 605™ anti-mouse CD90.2 (clone 30-H12)	BioLegend	Cat# 105343, RRID:AB_2632889
BV 510™ anti-mouse CD90.2 (clone 30-H12)	BioLegend	Cat# 105335, RRID:AB_2566587
Alexa Fluor® 700 anti-mouse CD90.2 (clone 30-H12)	BioLegend	Cat# 105320, RRID:AB_493725
PerCP/Cy5.5 anti-mouse CD90.2 (Thy1.2) (clone 53-2.1)	BioLegend	Cat# 140322, RRID:AB_2562696
PE/Cy7 anti-mouse CX3CR1 (clone SA011F11)	BioLegend	Cat# 149015, RRID:AB_2565699
PE anti-mouse CD185 (CXCR5) (clone L138D7)	BioLegend	Cat# 145504, RRID:AB_2561968
BV 421™ anti-mouse CD185 (CXCR5) (clone L138D7)	BioLegend	Cat# 145512, RRID:AB_2562128
APC anti-mouse CD191 (CCR1) (clone S15040E)	BioLegend	Cat# 152503, RRID:AB_2629810
PE anti-mouse CD192 (CCR2) (clone SA203G11)	BioLegend	Cat# 150609, RRID:AB_2616981
BV 421™ anti-mouse CD192 (CCR2) (clone SA203G11)	BioLegend	Cat# 150605, RRID:AB_2571913
APC anti-mouse CD196 (CCR6) (clone 29-2L17)	BioLegend	Cat# 129813, RRID:AB_187714
PE anti-mouse CD195 (CCR5) (clone HM-CCR5)	BioLegend	Cat# 107006, RRID:AB_313301
APC anti-mouse CD195 (CCR5) (clone HM-CCR5)	BioLegend	Cat# 107011, RRID:AB_2074528
PE/Cy7 anti-mouse CD186 (CXCR6) (clone SA051D1)	BioLegend	Cat# 151119, RRID:AB_2721670
BV 421™ anti-mouse CD186 (CXCR6) (clone SA051D1)	BioLegend	Cat# 151109, RRID:AB_2616760
BV 510™ anti-mouse CD183 (CXCR3) (clone CXCR3-173)	BioLegend	Cat# 126528, RRID:AB_2650922
PE/Cy7 anti-mouse CD183 (CXCR3) (clone CXCR3-173)	BioLegend	Cat# 126515, RRID:AB_2086740
BV 421™ anti-mouse CD197 (CCR7) (clone 4B12)	BioLegend	Cat# 120119, RRID:AB_10897811
Alexa Fluor® 488 anti-mouse CD197 (CCR7) (clone 4B12)	BioLegend	Cat# 120112, RRID:AB_492842
BV 510™ anti-mouse CD8a (clone 53-6.7)	BioLegend	Cat# 100751, RRID:AB_2561389
PerCP/Cy5.5 anti-mouse CD8a (clone 53-6.7)	BioLegend	Cat# 100734, RRID:AB_2075238
APC/Cy7 anti-mouse CD8a (clone 53-6.7)	BioLegend	Cat# 100714, RRID:AB_312753
PerCP/Cy5.5 anti-mouse CD25 (clone PC61)	Biolegend	Cat# 102030, RRID:AB_893288
APC/Cy7 anti-mouse/rat XCR1 (clone ZET)	BioLegend	Cat# 148223, RRID:AB_2783117
PerCP/Cy5.5 anti-mouse CD172a (SIRPa) (clone P84)	BioLegend	Cat# 144009, RRID:AB_2563547
APC anti-mouse Ly-6G (clone 1A8)	BioLegend	Cat# 127613, RRID:AB_1877163
APC anti-mouse CD335 (NKp46) (clone 29A1.4)	BioLegend	Cat# 137607, RRID:AB_10612749
APC anti-mouse Ly-6C (clone HK1.4)	BioLegend	Cat# 128015, RRID:AB_1732087
APC anti-mouse CD19 (clone 6D5)	BioLegend	Cat# 115511, RRID:AB_313646
PE/Cy7 anti-mouse CD69 (clone H1.2F3)	BioLegend	Cat# 104512, RRID:AB_493564
PerCP/Cy5.5 anti-mouse CD279 (PD-1) (clone RMP1-30)	BioLegend	Cat# 109119, RRID:AB_2566640
BV 421™ anti-mouse CD279 (PD-1) (clone RMP1-30)	BioLegend	Cat# 109121, RRID:AB_2687080
BV 510™ anti-mouse CD279 (PD-1) (clone 29F.1A12)	BioLegend	Cat# 135241, RRID:AB_2715761
APC anti-mouse CD279 (PD-1) (clone 29F.1A12)	BioLegend	Cat# 135210, RRID:AB_2159183
PerCP/Cy5.5 anti-mouse CD279 (PD-1) (clone 29F.1A12)	BioLegend	Cat# 135208, RRID:AB_2159184
Alexa Fluor® 700 anti-mouse CD8b (Ly-3) (clone YTS156.7.7)	BioLegend	Cat# 126618, RRID:AB_2563949
BV 605™ anti-mouse I-A/I-E (clone M5/114.15.2)	BioLegend	Cat# 107639, RRID:AB_2565894
BV 421™ anti-mouse CD64 (FcgRI) (clone X54-5/7.1)	BioLegend	Cat# 139309, RRID:AB_2562694
PE anti-mouse CD64 (FcgRI) (clone X54-5/7.1)	BioLegend	Cat# 139304, RRID:AB_10612740
BV 510™ anti-mouse F4/80 (clone BM8)	BioLegend	Cat# 123135, RRID:AB_2562622
PE anti-mouse Ly108 (clone 330-AJ)	BioLegend	Cat# 134605, RRID:AB_1659258
APC anti-mouse Ly108 (clone 330-AJ)	BioLegend	Cat# 134609, RRID:AB_2728154
PE/Cy7 anti-Bcl-2 antibody (clone BCL/10C4)	BioLegend	Cat# 633512, RRID:AB_2565247
Alexa Fluor® 647 anti-Bcl-2 (clone BCL/10C4)	BioLegend	Cat# 633510, RRID:AB_2274702
TruStain fcX™ (anti-mouse CD16/32) (clone 93)	BioLegend	Cat# 101320, RRID:AB_1574975
BV 785™ anti-mouse CD86 (clone GL-1)	BioLegend	Cat# 105043, RRID:AB_2566722
BV 785™ anti-mouse CD274 (B7-H1, PD-L1) (clone 10F.9G2)	BioLegend	Cat# 124331, RRID:AB_2629659
Alexa Fluor® 647 anti-mouse Blimp-1 (clone 5E7)	BioLegend	Cat# 150004, RRID:AB_2565618
BV 421™ anti-T-bet (clone 4B10)	BioLegend	Cat# 644815, RRID:AB_10896427
APC/Cy7 anti-mouse/human KLRG1 (MAFA) (clone 2F1/KLRG1)	BioLegend	Cat# 138426, RRID:AB_2566554
BV 605™ anti-mouse CD25 (PC61)	BioLegend	Cat# 102035, RRID:AB_11126977
PE anti-mouse CD215 (IL-15Rα) (clone 6B4C88)	BioLegend	Cat# 153504, RRID:AB_2721342
Alexa Fluor® 647 anti-human/mouse Granzyme B (clone GB11)	BioLegend	Cat# 515406, RRID:AB_2566333
Alexa Fluor® 700 anti-mouse CD3 (clone 17A2)	BioLegend	Cat# 100215, RRID:AB_493696
Alexa Fluor® 594 anti-mouse CD31 (clone MEC13.3)	BioLegend	Cat# 102520, RRID:AB_2563319
PE-Cy7 anti-Foxp3 (clone FJK-16 s),	eBioscience™, Thermo Fisher Scientific	Cat# 25-5773-82, RRID:AB_891552
PE anti-Foxp3 (clone FJK-16 s)	eBioscience™, Thermo Fisher Scientific	Cat# 12-5773-82, RRID:AB_465936
Anti-CD3e (clone 145-2C11)	eBioscience,	Cat# 14-0031-86, RRID:AB_467051
	Thermo Fisher Scientific
InVivoMab anti-mouse CD8a (clone YTS 169.4)	Bio X Cell	Cat# BE0117, RRID:AB_10950145
PE Rat anti-mouse CXCL16 (clone 12-81)	BD Biosciences	Cat# 566740, RRID:AB_2869842
PE-Cy7™ hamster anti-mouse CD11c (clone HL3)	BD Biosciences	Cat# 561022, RRID:AB_2033997
PE mouse anti-Ki-67 (clone B56)	BD Biosciences	Cat# 556027, RRID:AB_2266296
FITC mouse anti-Ki-67 (clone B56)	BD Biosciences	Cat# 556026, RRID:AB_396302
Alexa Fluor® 647 mouse anti-Ki-67 (clone B56)	BD Biosciences	Cat# 561126, RRID:AB_10611874
BV 786™ rat anti-mouse CD103 (clone M290)	BD Biosciences	Cat# 564322, RRID:AB_2738744
BV 395™ rat anti-mouse CD273 (PD-L2) (clone TY25)	BD Biosciences	Cat# 565102, RRID:AB_2739068
BV 395™ hamster anti-mouse CD80 (clone 16-10A1)	BD Biosciences	Cat# 740246, RRID:AB_2739993
BV 480™ hamster anti-mouse CD11c (N418)	BD Biosciences	Cat# 746392, RRID:AB_2743706
PE Anti-Fascin1 (clone 55K-2)	Santa Cruz Biotechnology	Cat# sc-21743, RRID:AB_627580
Alexa Fluor® 700 anti-mouse IFN-γ Antibody	Biolegend	Cat# 505823; RRID: AB_2561299
Alexa Fluor® 647 anti-STAT4 Phospho (Tyr693) Antibody	Biolegend	Cat# 941203, RRID:AB_2936723
PE/Cyanine7 anti-mouse CD274 (B7-H1, PD-L1)	Biolegend	Cat# 124313, RRID:AB_10639934
Alexa Fluor® 700 anti-mouse CD90.2 (Thy-1.2) Antibody	Biolegend	Cat# 140324, RRID:AB_2566740
PE/Cyanine5 anti-mouse CD11c Antibody	Biolegend	Cat# 117316, RRID:AB_493566
BUV395 Rat Anti-Mouse CD8a	BD Horizon	Cat# 565968, RRID:AB_2739421
Pacific Blue™ anti-mouse CD90.2 (Thy-1.2) Antibody	Biolegend	Cat# 140306, RRID:AB_10641693
BUV395 Rat Anti-Mouse CD90.2	BD Horizon	Cat# 565257, RRID:AB_2739136
BUV395 Mouse Anti-Human CD11c	BD Horizon	Cat# 563787, RRID:AB_2744274
PE anti-mouse 4-1BB Ligand (CD137L) Antibody	Biolegend	Cat# 107105, RRID:AB_2256408
PE/Cyanine5 anti-mouse CD274 (B7-H1, PD-L1) Antibody	Biolegend	Cat# 124343, RRID:AB_2894674
APC/Fire™ 750 anti-mouse CD45 Antibody	Biolegend	Cat# 147714, RRID:AB_2750441
